# Supplementary material for: Sequences of Alterations in Inflammation and Autophagy Processes in Rd1 Mice
Source: Biomolecules. 2023 Aug 22;13(9):1277. doi: 10.3390/biom13091277 (PMC10527025; doi:10.3390/biom13091277)
Supplement: Supplementary file 1 [file biomolecules-13-01277-s001.zip]

Archive with 140 entries (117 files):
- Supplementary Figure S1.pdf
- Supplementary File S1/
- Supplementary File S1/20161209 p28++ VS p28rd1 (Atg7 1.300)/
- Supplementary File S1/20161209 p28++ VS p28rd1 (Atg7 1.300)/20161209_1212_2.tif
- Supplementary File S1/20161209 p28++ VS p28rd1 (Atg7 1.300)/20161209_1212_3.tif
- Supplementary File S1/20161209 p28++ VS p28rd1 (Atg7 1.300)/20161209_1212_4.tif
- Supplementary File S1/20161209 p28++ VS p28rd1 (Atg7 1.300)/20161209_1212_5.tif
- Supplementary File S1/20161209 p28++ VS p28rd1 (Atg7 1.300)/20161209_1212_6.tif
- Supplementary File S1/20161209 p28++ VS p28rd1 (Atg7 1.300)/20161209_1212_7.tif
- Supplementary File S1/20161209 p28++ VS p28rd1 (Atg7 1.300)/20161209_1212_8.tif
- Supplementary File S1/20161209 p28++ VS p28rd1 (Atg7 1.300)/20161209_1237_1.tif
- Supplementary File S1/20161209 p28++ VS p28rd1 (Atg7 1.300)/20161209_1237_2.tif
- Supplementary File S1/20161209 p28++ VS p28rd1 (Atg7 1.300)/20161209_1237_3.tif
- Supplementary File S1/20161209 p28++ VS p28rd1 (Atg7 1.300)/20161209_1237_4.tif
- Supplementary File S1/20161209 p28++ VS p28rd1 (Atg7 1.300)/20161209_1237_7.tif
- Supplementary File S1/20161209 p28++ VS p28rd1 (Atg7 1.300)/V_20161209_1214.tif
- Supplementary File S1/20161209 p28++ VS p28rd1 (Atg7 1.300)/V_20161209_1239.tif
- Supplementary File S1/20161210 p28++ VS p28rd1 (L2A 1.1000)/
- Supplementary File S1/20161210 p28++ VS p28rd1 (L2A 1.1000)/20161210_1245_1.tif
- Supplementary File S1/20161210 p28++ VS p28rd1 (L2A 1.1000)/20161210_1245_2.tif
- Supplementary File S1/20161210 p28++ VS p28rd1 (L2A 1.1000)/20161210_1245_3.tif
- Supplementary File S1/20161210 p28++ VS p28rd1 (L2A 1.1000)/20161210_1245_4.tif
- Supplementary File S1/20161210 p28++ VS p28rd1 (L2A 1.1000)/20161210_1245_5.tif
- Supplementary File S1/20161210 p28++ VS p28rd1 (L2A 1.1000)/20161210_1245_6.tif
- Supplementary File S1/20161210 p28++ VS p28rd1 (L2A 1.1000)/V_20161210_1246.tif
- Supplementary File S1/20161211 p28++ VS p28rd1 (A.Px)/
- Supplementary File S1/20161211 p28++ VS p28rd1 (A.Px)/20161211_1543_1.tif
- Supplementary File S1/20161211 p28++ VS p28rd1 (A.Px)/20161211_1543_2.tif
- Supplementary File S1/20161211 p28++ VS p28rd1 (A.Px)/V_20161211_1547.tif
- Supplementary File S1/20161211 p28++ VS p28rd1 (BECN 1.1000)/
- Supplementary File S1/20161211 p28++ VS p28rd1 (BECN 1.1000)/20161211_1211_1.tif
- Supplementary File S1/20161211 p28++ VS p28rd1 (BECN 1.1000)/20161211_1211_2.tif
- Supplementary File S1/20161211 p28++ VS p28rd1 (BECN 1.1000)/20161211_1211_3.tif
- Supplementary File S1/20161211 p28++ VS p28rd1 (BECN 1.1000)/20161211_1211_4.tif
- Supplementary File S1/20161211 p28++ VS p28rd1 (BECN 1.1000)/V_20161211_1212.tif
- Supplementary File S1/20161220 p28++ VS p28rd1 (Atg5 1.333)/
- Supplementary File S1/20161220 p28++ VS p28rd1 (Atg5 1.333)/20161220_1214_1.tif
- Supplementary File S1/20161220 p28++ VS p28rd1 (Atg5 1.333)/20161220_1214_2.tif
- Supplementary File S1/20161220 p28++ VS p28rd1 (Atg5 1.333)/20161220_1214_3.tif
- Supplementary File S1/20161220 p28++ VS p28rd1 (Atg5 1.333)/20161220_1214_4.tif
- Supplementary File S1/20161220 p28++ VS p28rd1 (Atg5 1.333)/20161220_1214_5.tif
- Supplementary File S1/20161220 p28++ VS p28rd1 (Atg5 1.333)/20161220_1214_6.tif
- Supplementary File S1/20161220 p28++ VS p28rd1 (Atg5 1.333)/20161220_1214_7.tif
- Supplementary File S1/20161220 p28++ VS p28rd1 (Atg5 1.333)/V_20161220_1216.tif
- Supplementary File S1/20161221 p28++ VS p28rd1 (LC3 1.333)/
- Supplementary File S1/20161221 p28++ VS p28rd1 (LC3 1.333)/20161221_1217_1.tif
- Supplementary File S1/20161221 p28++ VS p28rd1 (LC3 1.333)/20161221_1217_2.tif
- Supplementary File S1/20161221 p28++ VS p28rd1 (LC3 1.333)/20161221_1217_3.tif
- Supplementary File S1/20161221 p28++ VS p28rd1 (LC3 1.333)/20161221_1217_4.tif
- Supplementary File S1/20161221 p28++ VS p28rd1 (LC3 1.333)/20161221_1217_5.tif
- Supplementary File S1/20161221 p28++ VS p28rd1 (LC3 1.333)/20161221_1217_6.tif
- Supplementary File S1/20161221 p28++ VS p28rd1 (LC3 1.333)/20161221_1217_7.tif
- Supplementary File S1/20161221 p28++ VS p28rd1 (LC3 1.333)/V_20161221_1218.tif
- Supplementary File S1/20161222 p28++ VS p28rd1 (LC3 1.333) Teresa/
- Supplementary File S1/20161222 p28++ VS p28rd1 (LC3 1.333) Teresa/20161222_1300_2.tif
- Supplementary File S1/20161222 p28++ VS p28rd1 (LC3 1.333) Teresa/20161222_1300_3.tif
- Supplementary File S1/20161222 p28++ VS p28rd1 (LC3 1.333) Teresa/20161222_1300_4.tif
- Supplementary File S1/20161222 p28++ VS p28rd1 (LC3 1.333) Teresa/20161222_1300_5.tif
- Supplementary File S1/20161222 p28++ VS p28rd1 (LC3 1.333) Teresa/20161222_1300_6.tif
- Supplementary File S1/20161222 p28++ VS p28rd1 (LC3 1.333) Teresa/V_20161222_1303.tif
- Supplementary File S1/20170222 p28++ VS p28rd1 (LC3)/
- Supplementary File S1/20170222 p28++ VS p28rd1 (LC3)/20170222 p28++ VS p28rd1 (LC3)_1.tif
- Supplementary File S1/20170222 p28++ VS p28rd1 (LC3)/20170222 p28++ VS p28rd1 (LC3)_2.tif
- Supplementary File S1/20170222 p28++ VS p28rd1 (LC3)/20170222 p28++ VS p28rd1 (LC3)_3.tif
- Supplementary File S1/20170222 p28++ VS p28rd1 (LC3)/20170222 p28++ VS p28rd1 (LC3)_4.tif
- Supplementary File S1/20170222 p28++ VS p28rd1 (LC3)/20170222 p28++ VS p28rd1 (LC3)_5.tif
- Supplementary File S1/20170222 p28++ VS p28rd1 (LC3)/20170222 p28++ VS p28rd1 (LC3)_6.tif
- Supplementary File S1/20170222 p28++ VS p28rd1 (LC3)/20170222 p28++ VS p28rd1 (LC3)_7.tif
- Supplementary File S1/20170222 p28++ VS p28rd1 (LC3)/V_20170222_1118.tif
- Supplementary File S1/20170222 p28++ VS p28rd1(A.Px)/
- Supplementary File S1/20170222 p28++ VS p28rd1(A.Px)/20170222_1627_1.tif
- Supplementary File S1/20170222 p28++ VS p28rd1(A.Px)/20170222_1627_2.tif
- Supplementary File S1/20170222 p28++ VS p28rd1(A.Px)/V_20170222_1629.tif
- Supplementary File S1/Nueva carpeta/
- Supplementary File S1/Nueva carpeta/20160921 p17++ VS p17rd1 (L2A)/
- Supplementary File S1/Nueva carpeta/20160921 p17++ VS p17rd1 (L2A)/20160921_1256_5.tif
- Supplementary File S1/Nueva carpeta/20160921Actina Px (1.30000) (12.5_) (42 kDa)/
- Supplementary File S1/Nueva carpeta/20160921Actina Px (1.30000) (12.5_) (42 kDa)/20160921_1755.tif
- Supplementary File S1/Nueva carpeta/20161028 p11++ VS p11rd1 (again) (Atg7) (1.333)/
- Supplementary File S1/Nueva carpeta/20161028 p11++ VS p11rd1 (again) (Atg7) (1.333)/Thumbs.db
- Supplementary File S1/Nueva carpeta/20161029 p11++ VS p11rd1 (again) (L2A) (1.1000)/
- Supplementary File S1/Nueva carpeta/20161029 p11++ VS p11rd1 (again) (L2A) (1.1000)/Thumbs.db
- Supplementary File S1/Nueva carpeta/20161029 p11++ VS p11rd1 (again) (L2A) (1.1000)/V_20161029_1450.tif
- Supplementary File S1/Nueva carpeta/20161031 p11++ VS p11rd1 (again) (BECN) (1.1000)/
- Supplementary File S1/Nueva carpeta/20161031 p11++ VS p11rd1 (again) (BECN) (1.1000)/20161031_2002_1.tif
- Supplementary File S1/Nueva carpeta/20161031 p11++ VS p11rd1 (again) (BECN) (1.1000)/20161031_2002_4.tif
- Supplementary File S1/Nueva carpeta/20161031 p11++ VS p11rd1 (again) (BECN) (1.1000)/Thumbs.db
- Supplementary File S1/Nueva carpeta/20161031 p11++ VS p11rd1 (again) (BECN) (1.1000)/V_20161031_2003.tif
- Supplementary File S1/Nueva carpeta/20161101 p11++ VS p11rd1 (again) (A.Px)/
- Supplementary File S1/Nueva carpeta/20161101 p11++ VS p11rd1 (again) (A.Px)/Thumbs.db
- Supplementary File S1/Nueva carpeta/20170308 p17++ VS p17rd1 (Atg7)/
- Supplementary File S1/Nueva carpeta/20170308 p17++ VS p17rd1 (Atg7)/Thumbs.db
- Supplementary File S1/p35 y p42 Atg5/
- Supplementary File S1/p35 y p42 Atg5/20180113_1436_1.tif
- Supplementary File S1/p35 y p42 Atg5/20180113_1436_2.tif
- Supplementary File S1/p35 y p42 Atg5/20180113_1436_3.tif
- Supplementary File S1/p35 y p42 Atg5/20180113_1436_4.jpg
- Supplementary File S1/p35 y p42 Atg5/20180113_1436_4.tif
- Supplementary File S1/p35 y p42 Atg5/V_20180112_1837_1.tif
- Supplementary File S1/p35 y p42 Atg5/V_20180112_1837_2.tif
- Supplementary File S1/p35 y p42 Atg5/V_20180112_1837_3.tif
- Supplementary File S1/p35 y p42 Atg5/V_20180112_1837_4.tif
- Supplementary File S1/p35 y p42 Atg5/V_20180112_1837_5.jpg
- Supplementary File S1/p35 y p42 Atg5/V_20180112_1837_5.tif
- Supplementary File S1/p35 y p42 Atg5/V_20180113_1425.tif
- Supplementary File S1/p35 y p42 Atg5/V_20180113_1437.tif
- Supplementary File S1/p35 y p42 Atg7/
- Supplementary File S1/p35 y p42 Atg7/20180111_1224_1.tif
- Supplementary File S1/p35 y p42 Atg7/20180111_1224_2.tif
- Supplementary File S1/p35 y p42 Atg7/20180111_1224_3.jpg
- Supplementary File S1/p35 y p42 Atg7/20180111_1224_3.tif
- Supplementary File S1/p35 y p42 Atg7/20180111_1224_4.tif
- Supplementary File S1/p35 y p42 Atg7/20180111_1225.tif
- Supplementary File S1/p35 y p42 Atg7/V_20180111_1225.tif
- Supplementary File S1/p35 y p42 BECN/
- Supplementary File S1/p35 y p42 BECN/20180112_1159_1.tif
- Supplementary File S1/p35 y p42 BECN/20180112_1159_2.jpg
- Supplementary File S1/p35 y p42 BECN/20180112_1159_2.tif
- Supplementary File S1/p35 y p42 BECN/20180112_1200.tif
- Supplementary File S1/p35 y p42 BECN/V_20180112_1200.tif
- Supplementary File S1/p35 y p42 L2A/
- Supplementary File S1/p35 y p42 L2A/20180110_1320_1.tif
- Supplementary File S1/p35 y p42 L2A/20180110_1320_2.tif
- Supplementary File S1/p35 y p42 L2A/20180110_1320_3.jpg
- Supplementary File S1/p35 y p42 L2A/20180110_1320_3.tif
- Supplementary File S1/p35 y p42 L2A/20180110_1320_4.jpg
- Supplementary File S1/p35 y p42 L2A/20180110_1320_4.tif
- Supplementary File S1/p35 y p42 L2A/20180110_1320_5.tif
- Supplementary File S1/p35 y p42 L2A/V_20180110_1322.tif
- Supplementary File S1/p35 y p42 LC3 Bueno/
- Supplementary File S1/p35 y p42 LC3 Bueno/20180125_1257_1.tif
- Supplementary File S1/p35 y p42 LC3 Bueno/20180125_1257_2.tif
- Supplementary File S1/p35 y p42 LC3 Bueno/20180125_1257_3.tif
- Supplementary File S1/p35 y p42 LC3 Bueno/20180125_1257_4.tif
- Supplementary File S1/p35 y p42 LC3 Bueno/20180125_1257_5.tif
- Supplementary File S1/p35 y p42 LC3 Bueno/20180125_1257_6.tif
- Supplementary File S1/p35 y p42 LC3 Bueno/20180125_1257_7.tif
- Supplementary File S1/p35 y p42 LC3 Bueno/20180125_1257_8.jpg
- Supplementary File S1/p35 y p42 LC3 Bueno/20180125_1257_8.tif
- Supplementary File S1/p35 y p42 LC3 Bueno/V_20180125_1303.tif
